# Supplementary material for: Immune checkpoint LAG-3 governs stage-dependent and disease-associated microglial modules in ALS model mice
Source: J Neuroinflammation. 2026 Jun 25;23:260. doi: 10.1186/s12974-026-03919-8 (PMC13428418; doi:10.1186/s12974-026-03919-8)
Supplement: Supplementary file 5 — Supplementary Material 5: Table S1: Primer sequences. [file 12974_2026_3919_MOESM5_ESM.xlsx]

## Sheet: Sheet1
Supplemental Table1: Primer sequences
	Name	Primer sequence
genotyping primer	LAG-3 forward	5’-TGTCCAAGAGATGCTGAAAGG-3’
	LAG-3 reverse	5’-GGCCATCCCTTCTTCTACAC-3’
	mSOD	5’-GTTACATATAGGGGTTTACTTCATAATCTG-3’
	hSOD	5’-CCAAGATGCTTAACTCTTGTAATCAATGGC-3’
	hmSOD	5’-CAGCAGTCACATTGCCCARGTCTCCAACATG-3’
qPCR primer	LAG-3 forward	5’- CTCCATCACGTACAACCTCAAGG -3’
	LAG-3 reverse	5’- GGAGTCCACTTGGCAATGAGCA -3’
	GAPDH forward	5’- TGTGTCCGTCGTGGATCTGA -3’
	GAPDH reverse	5’- TTGCTGTTGAAGTCGCAGGAG -3’
