# Supplementary material for: Immune checkpoint LAG-3 governs stage-dependent and disease-associated microglial modules in ALS model mice
Source: J Neuroinflammation. 2026 Jun 25;23:260. doi: 10.1186/s12974-026-03919-8 (PMC13428418; doi:10.1186/s12974-026-03919-8)
Supplement: Supplementary file 6 — Supplementary Material 6: Table S2: Detailed information on RNA-seq samples. [file 12974_2026_3919_MOESM6_ESM.xlsx]

## Sheet: Sheet1
Supplemental Table2: Detailed information on RNA-seq samples.
Fig.number	Sample	Sex	Total read counts
Figure 2	LAG-3-High_G93A_microglia_1	M	21407655
	LAG-3-High_G93A_microglia_2	M	17581597
	LAG-3-High_G93A_microglia_3	M	19114179
	LAG-3-High_G93A_microglia_4	F	15424178
	LAG-3-High_G93A_microglia_5	F	16545360
	LAG-3-Low_G93A_microglia_1	M	18605005
	LAG-3-Low_G93A_microglia_2	M	13542758
	LAG-3-Low_G93A_microglia_3	M	22850586
	LAG-3-Low_G93A_microglia_4	F	18090255
	LAG-3-Low_G93A_microglia_5	F	20267943
	WT_microglia_1	M	18882504
	WT_microglia_2	M	9403475
	WT_microglia_3	F	16147284
	WT_microglia_4	F	18384965
Figure 4	P120_G93A_1	M	46049890
	P120_G93A_2	F	49512632
	P120_G93A_3	M	33703287
	P120_G93AKO_1	F	36005772
	P120_G93AKO_2	M	27465780
	P120_G93AKO_3	M	31736329
	P140_G93A_1	M	28180786
	P140_G93A_2	M	23981406
	P140_G93A_3	F	33996582
	P140_G93AKO_1	M	29891487
	P140_G93AKO_2	F	42822623
	P140_G93AKO_3	M	26556028
Figure 5	G93A_140d_spinalcord_1	M	24598912
	G93A_140d_spinalcord_2	M	22502874
	G93A_140d_spinalcord_3	F	25222709
	G93ALAG3KO_140d_spinalcord_1	F	19430102
	G93ALAG3KO_140d_spinalcord_2	M	26994524
	G93ALAG3KO_140d_spinalcord_3	M	19485262
